# Supplementary material for: Enhancement of Photoluminescence Properties via Polymer Infiltration in a Colloidal Photonic Glass
Source: Molecules. 2024 Jan 30;29(3):654. doi: 10.3390/molecules29030654 (PMC10856319; doi:10.3390/molecules29030654)
Supplement: Supplementary file 1 [file molecules-29-00654-s001.zip]

Archive with 1 entries (1 files):
- molecules-2820248-supplementary.pdf
